# Supplementary material for: Diversity patterns and drivers of soil microbial communities in urban and suburban park soils of Shanghai, China
Source: PeerJ. 2021 Apr 15;9:e11231. doi: 10.7717/peerj.11231 (PMC8053383; doi:10.7717/peerj.11231)
Supplement: Supplemental Information 1 [file peerj-09-11231-s001.xlsx]

## Sheet: Sheet1
Sample ID	pH	Soil organic carbon (g kg-1)	Total nitrogen (g kg-1)	Available nitrogen (mg kg-1)	Total phosphorus (g kg-1)	Available phosphorus (mg kg-1)	Total potassium (g kg-1)	Available potassium (mg kg-1)	Available copper (mg kg-1)	Available lead (mg kg-1)	Available cadmium (mg kg-1)	Available chromium (mg kg-1)	Available nickel (mg kg-1)	Available zinc (mg kg-1)	Available arsenic (mg kg-1)	Soil molecular microbial biomass (μg g-1)	Ct value for bacterial 16S rRNA gene	Bacterial 16S rRNA gene copies	Ct value for fungal 18S rRNA gene	Fungal 18S rRNA gene copies	Shannon index of bacterial community	Chao1 index of bacterial community	Inverse Simpson index of bacterial community	Shannon index of fungal community	Chao1 index of fungal community	Inverse Simpson index of fungal community
Urban 1	7.58	23.7953	1.48722	105	0.67032	16.4434	19765.3	220.31	9.03613	10.5403	0.121079	0.0463802	0.590992	8.8998	0.254075	29.1552	15.3442	8.35807e+09	22.6061	2.84181e+06	6.85431	3655.25	411.483	4.74154	1242.85	44.3989
Urban 2	7.86	21.1489	1.35879	104.572	0.748319	12.169	17974	295.422	9.78726	10.1998	0.123418	0.0442285	0.454936	13.8923	0.127739	19.3669	14.6272	7.60017e+09	21.8853	2.48479e+06	6.72608	3490.75	212.381	4.47444	1027.32	26.9115
Urban 3	8.06	12.4918	1.45627	53.53	0.717256	18.1185	18779.4	191.58	9.40383	10.4738	0.0827774	0.059119	0.281127	11.1726	0.15277	11.8441	14.1206	7.43213e+09	23.059	554208	6.75354	3568.54	247.059	3.15261	860.821	8.73078
Urban 4	7.54	21.6357	1.517	117.9	0.879	38.2	15800	200	15	10.9	0.286	0.062	0.479	21.4	0.18	19.9476	14.3676	1.383e+10	22.3007	2.87797e+06	6.80405	3722.51	320.464	4.08017	992.696	15.5752
Urban 5	7.48	16.4521	1.66422	75.7726	0.671024	14.5	18600	235	12.5	7.59	0.077	0.047	0.415	9.34	0.192	24.7226	15.7699	6.64301e+09	22.3601	3.59174e+06	6.99618	3921.11	463.441	4.03996	1010.39	18.8343
Urban 6	7.32	20.5357	1.40597	86.1326	0.654812	23.4615	17859.2	276.448	8.6724	8.17796	0.0737505	0.0810625	0.357234	9.17714	0.232744	20.836	15.3905	6.74842e+09	22.3037	2.88791e+06	6.92831	3739.1	409.778	4.29719	1058.05	22.9759
Urban 7	7.9	20.9977	0.932	93	0.641	7.61	17500	142.5	10.4	8.69	0.098	0.07	0.493	11.8	0.151	32.9095	15.072	1.41798e+10	22.2096	5.31238e+06	7.03364	3753.1	478.486	4.47831	1122.59	28.5969
Urban 8	7.94	17.8777	1.46524	76.6145	0.713427	7.15191	18326.9	198.109	8.43889	7.12785	0.0768291	0.0653027	0.481307	10.5003	0.138418	30.3178	14.4654	1.2938e+10	21.4974	4.94037e+06	7.04547	3826.67	486.229	4.00987	1006.01	18.6175
Urban 9	7.79	22.0374	1.27087	88.4229	0.68	28.322	17906.4	238.753	12.8868	10.9082	0.14197	0.124548	0.645245	12.1754	0.229134	12.7037	14.9992	4.87196e+09	21.6925	2.37329e+06	7.0227	3769.34	468.394	4.3187	1075.57	17.8782
Urban 10	7.62	12.871	0.693823	85.9584	0.647262	7.37467	20094	159.907	7.06362	5.39821	0.0773862	0.042147	0.387938	5.39477	0.142999	19.9574	15.8014	5.81827e+09	23.449	1.56554e+06	6.80092	3528.74	322.76	3.84282	930.211	14.6
Suburban 1	8.22	12.8887	0.933741	152.641	0.88	9.66375	22436.4	170.003	10.6226	6.51082	0.0840362	0.0423195	0.393852	3.25289	0.200599	8.18077	13.7558	6.58901e+09	22.5688	744893	6.85762	3268.39	392.437	4.64758	962.455	25.0813
Suburban 2	8.09	20.1276	1.063	93.5	0.825	6.09	20750	182	8.07	5.79	0.09	0.035	0.475	3.14	0.16	17.9481	13.5003	1.55023e+10	22.8487	1.21729e+06	6.95373	3400	446.749	4.02536	963.944	14.5737
Suburban 3	8.03	14.9398	0.838927	116.884	0.85	5.73456	20452.2	171.874	8.13327	5.47306	0.0816953	0.0381978	0.368388	2.59887	0.146182	10.8938	13.7267	6.72051e+09	21.7954	1.27302e+06	6.752	3162.49	346.182	4.17738	901.387	19.3303
Suburban 4	8.32	9.37041	0.565485	78.2713	0.64	3.95	18859.3	185	6.75	4.07	0.054	0.047	0.37	1.81	0.128	7.71474	13.208	8.42164e+09	22.0555	907387	7.0057	3672.81	455.127	4.02697	855.739	16.8558
Suburban 5	8.19	14.2553	0.469178	126.792	0.7	6.83073	19760	297.895	9.85055	3.89856	0.0748768	0.0498379	0.507981	3.61228	0.15331	10.0422	14.8478	3.05893e+09	21.6808	1.34654e+06	6.98324	3787.7	462.864	4.31631	860.556	23.7925
Suburban 6	8.38	11.0789	0.568	85.2	0.685	4.97	19637	293	8.42	4.42	0.061	0.055	0.514	2.61	0.136	9.3111	13.3972	1.10735e+10	21.9075	1.50261e+06	7.0207	3742.79	487.395	3.70981	768.387	9.84174
Suburban 7	8.2	13.4962	0.835166	84.5278	0.69	17.4091	20587.2	336.044	9.84421	3.82499	0.0749439	0.0621889	0.49454	3.58593	0.197754	11.5086	13.6724	1.12575e+10	21.8159	1.96775e+06	6.8796	3381.28	374.36	4.65313	1035.35	44.6425
Suburban 8	8.36	22.0998	1.49022	129.788	0.789221	10.6452	22925.4	224.432	8.1168	4.57268	0.0812486	0.0383058	0.268877	2.94955	0.224039	17.4955	15.0924	5.10923e+09	20.9468	4.27728e+06	6.86808	3177.88	432.648	4.50435	1030.03	35.0716
Suburban 9	8.33	13.9211	1.5564	143.854	0.795205	9.73798	21760.6	220.598	8.57155	3.85415	0.0769343	0.0336217	0.261514	3.28503	0.200466	15.1904	14.8842	4.92724e+09	21.5483	2.5296e+06	6.79216	3018.47	385.81	4.33528	880.541	27.4335
Suburban 10	8.33	12.355	0.995154	128.002	0.666971	5.52	21750	220	8.17	4.41	0.075	0.03	0.266	3.02	0.194	13.124	15.1173	4.44415e+09	22.0681	1.81814e+06	6.79228	3111.98	393.602	4.28998	890.228	28.6641
